# Supplementary material for: Quantitative proteomic analysis of skeletal muscles from wild-type and transgenic mice carrying recessive Ryr1 mutations linked to congenital myopathies
Source: eLife. 2023 Mar 2;12:e83618. doi: 10.7554/eLife.83618 (PMC10038659; doi:10.7554/eLife.83618)
Supplement: Figure 6—source data 1. — TOP: Original uncropped western blots showing immunoreactivity of STIM1L and STIM1 in EDL, Soleus and EOM muscles from WT mouse N° 5. BOTTOM: same blot re-probed with anti-MyHC recognizing all isoforms (loading normalization). [file elife-83618-fig6-data1.zip]

Archive with 10 entries (9 files):
- Figure_6-source_data_1/
- __MACOSX/._Figure_6-source_data_1
- Figure_6-source_data_1/.DS_Store
- __MACOSX/Figure_6-source_data_1/._.DS_Store
- Figure_6-source_data_1/ Figure 6_source data 1.tif
- __MACOSX/Figure_6-source_data_1/._ Figure 6_source data 1.tif
- Figure_6-source_data_1/stim1 in muscles.tif
- __MACOSX/Figure_6-source_data_1/._stim1 in muscles.tif
- Figure_6-source_data_1/ChemiM 1m 20220106 1335.tif
- __MACOSX/Figure_6-source_data_1/._ChemiM 1m 20220106 1335.tif
