# Supplementary material for: Quantitative proteomic analysis of skeletal muscles from wild-type and transgenic mice carrying recessive Ryr1 mutations linked to congenital myopathies
Source: eLife. 2023 Mar 2;12:e83618. doi: 10.7554/eLife.83618 (PMC10038659; doi:10.7554/eLife.83618)
Supplement: Figure 6—source data 2. — Original uncropped western blots showing immunoreactivity of STIM1L, STIM1 and MyHC in EDL, Soleus and EOM muscles from WT mouse N° 1, 2, 3 (TOP) and WT mouse N° 4 (BOTTOM). [file elife-83618-fig6-data2.zip]

Archive with 8 entries (7 files):
- Figure_6-source_data_2/
- __MACOSX/._Figure_6-source_data_2
- Figure_6-source_data_2/.DS_Store
- __MACOSX/Figure_6-source_data_2/._.DS_Store
- Figure_6-source_data_2/ChemiM 15m 20220111 1528.png
- __MACOSX/Figure_6-source_data_2/._ChemiM 15m 20220111 1528.png
- Figure_6-source_data_2/Figure 6_source data 2.tif
- __MACOSX/Figure_6-source_data_2/._Figure 6_source data 2.tif
